# Supplementary material for: The Invasion of Galinsoga quadriradiata into High Elevations Is Shaped by Variation in AMF Communities
Source: Plants (Basel). 2023 Sep 6;12(18):3190. doi: 10.3390/plants12183190 (PMC10534310; doi:10.3390/plants12183190)
Supplement: Supplementary file 1 [file plants-12-03190-s001.zip]

Archive with 1 entries (1 files):
- plants-2534276-supplementary.pdf
